# Supplementary material for: Differential Association of Sex Hormones with Metabolic Parameters and Body Composition in Men and Women from the United States
Source: J Clin Med. 2023 Jul 19;12(14):4783. doi: 10.3390/jcm12144783 (PMC10381414; doi:10.3390/jcm12144783)
Supplement: Supplementary file 1 [file jcm-12-04783-s001.zip]

Archive with 1 entries (1 files):
- jcm-2475910-supplementary.pdf
